# Supplementary material for: Genotypic Regulation of Aflatoxin Accumulation but Not Aspergillus Fungal Growth upon Post-Harvest Infection of Peanut (Arachis hypogaea L.) Seeds
Source: Toxins (Basel). 2017 Jul 12;9(7):218. doi: 10.3390/toxins9070218 (PMC5535165; doi:10.3390/toxins9070218)
Supplement: Supplementary file 1 [file toxins-09-00218-s001.zip]

Archive with 3 entries (3 files):
- toxins-197841 supplementary.docx
- toxins-197841 supplementary.pdf
- SICIA_v.1.0.exe
